# Supplementary material for: Eukaryotic and Prokaryotic Phytochelatin Synthases Differ Less in Functional Terms Than Previously Thought: A Comparative Analysis of Marchantia polymorpha and Geitlerinema sp. PCC 7407
Source: Plants (Basel). 2020 Jul 20;9(7):914. doi: 10.3390/plants9070914 (PMC7411734; doi:10.3390/plants9070914)
Supplement: Supplementary file 1 [file plants-09-00914-s001.zip]

Archive with 4 entries (2 files):
- plants-854809-revised1-sup/
- plants-854809-revised1-sup/supplementary files/
- plants-854809-revised1-sup/supplementary files/Figure S1 PLANTS.png
- plants-854809-revised1-sup/supplementary files/Table S1 PLANTS.docx
